# Supplementary material for: Gut microbiota from coronary artery disease patients contributes to vascular dysfunction in mice by regulating bile acid metabolism and immune activation
Source: J Transl Med. 2020 Oct 9;18:382. doi: 10.1186/s12967-020-02539-x (PMC7547479; doi:10.1186/s12967-020-02539-x)
Supplement: Supplementary file 1 — Additional file 1. Table S1 The bile acids profile in the faeces; Table S2 The bile acids profile in the serum; Table S3 Statistics for the metagenomic shotgun sequencing data of mice; Table S4 The assembly statistics of metagenomics data; Table S5 The significantly altered metagenomic pathways between Con and CAD; Table S6 Species abundance with significant differences between Con and CAD; Table S7 Differential expression of genes (DEGs) between the Con (n = 3) and CAD (n = 3) group in the liver; Table S8 Differential expression of genes (DEGs) between the Con (n=3) and CAD (n = 3) group in the ileum; Table S9 Inflammatory factors levels associated with cardiovascular disease between the GF, Con and CAD groups in the serum; Table S10 Primers for RT-PCR. [file 12967_2020_2539_MOESM1_ESM.xlsx]

## Sheet: Table Legends
Table S1	The bile acids profile in the faeces.
Table S2	The bile acids profile in the serum.
Table S3	Statistics for the metagenomic shotgun sequencing data of mice.
Table S4	The assembly statistics of metagenomics data.
Table S5	The significantly altered metagenomic pathways between Con and CAD groups using ReportScore.
Table S6	Species abundance with significant differences between Con and CAD groups.
Table S7	Differential expression of genes (DEGs) between the Con (n=3) and CAD (n=3) group in the liver.
Table S8	Differential expression of genes (DEGs) between the Con (n=3) and CAD (n=3) group in the ileum.
Table S9	Inflammatory factors levels associated with cardiovascular disease between the GF , Con and CAD groups in the serum.
Table S10	Primers for RT-PCR.

## Sheet: Table S1
Table S1. The bile acids profile in the faeces.
Bile acids	Abbreviation	Category I	Category II	Median_Con	Median_CAD	P.value
Cholic_acid	CA	Primary BA	Unconjugated BA	784.7	306.3	0.0312322
Taurocholic_acid	TCA	Primary BA	Conjugated BA	10.61	3.33	0.00144878
Chenodeoxycholic_acid	CDCA	Primary BA	Unconjugated BA	38.2	12.34	0.0197477
Taurochenodeoxycholic_acid	TCDCA	Primary BA	Conjugated BA	2.42	0.47	0.0625952
α-Muricholic_acid	α-MCA	Primary BA	Unconjugated BA	515.9	391.5	0.267938
β-Muricholic_acid	β-MCA	Primary BA	Unconjugated BA	1756	1315	0.196198
Tauro_α-Muricholic_acid	T-α-MCA	Primary BA	Conjugated BA	12.46	1.71	0.000121793
Tauro_β-Muricholic_acid	T-β-MCA	Primary BA	Conjugated BA	52.12	21.18	0.0363889
Deoxycholic_acid	DCA	Secondary BA	Unconjugated BA	470.8	576.4	0.644392
Hyodeoxycholic_acid	HDCA	Secondary BA	Unconjugated BA	9.83	24.94	0.0086
Taurodeoxycholic_acid	TDCA	Secondary BA	Conjugated BA	2.22	7.14	0.971895
Lithocholic_acid	LCA	Secondary BA	Unconjugated BA	69.08	52.04	0.0783321
Ursodeoxycholic_acid	UDCA	Primary BA	Unconjugated BA	40.39	32.29	0.666599
Tauroursodeoxycholic_acid	TUDCA	Secondary BA	Conjugated BA	2.56	1.065	0.0242357
Taurohyodeoxycholic_acid	THDCA	Secondary BA	Conjugated BA	0.43	1.44	0.679708
Allocholic_acid	ACA	Secondary BA	Unconjugated BA	82.31	45.48	0.166145
7,12-Diketolithocholic_acid	7,12-diketoLCA	Secondary BA	Unconjugated BA	1.88	0.48	0.0114681
Ursocholic_acid	UCA	—	Unconjugated BA	7.375	5.45	0.0783321
Glycocholic_acid	GCA	Primary BA	Conjugated BA	4.445	2.27	0.204969
Dehydrolithocholic_acid	DHLCA	—	Unconjugated BA	0.85	0.94	0.758231
Allolithocholic_acid	alloLCA	Secondary BA	Unconjugated BA	2.4	1.325	1
Isolithocholic_acid	isoLCA	Secondary BA	Unconjugated BA	6.46	8.665	0.180916
7-Ketolithocholic_acid	7-ketoLCA	Secondary BA	Unconjugated BA	9.48	4.81	0.0114681
12-Ketolithocholic_acid	12-ketoLCA	Secondary BA	Unconjugated BA	38.33	35.23	1
6,7-Diketolithocholic_acid	6,7-diketoLCA	Secondary BA	Unconjugated BA	2.95	1.84	0.359965
7-Ketodeoxycholic_acid	7-DHCA	Secondary BA	Unconjugated BA	84.76	25.64	0.0052584
3-Dehydrocholic_acid	3-DHCA	—	Unconjugated BA	22.04	13.81	0.057265
λ-Muricholic_acid	λ-MCA	Primary BA	Unconjugated BA	6.88	5.77	0.532747

## Sheet: Table S2
Table S2. The bile acids profile in the serum.
Bile acids	Abbreviation	Category I	Category II	Median_Con	Median_CAD	P.value
Cholic_acid	CA	Primary BA	Unconjugated BA	389.3	1052	0.013823
Taurocholic_acid	TCA	Primary BA	Conjugated BA	747	671.1	0.295433
Chenodeoxycholic_acid	CDCA	Primary BA	Unconjugated BA	23.6	52.47	0.144127
Taurochenodeoxycholic_acid	TCDCA	Primary BA	Conjugated BA	30.91	43.85	0.633839
α-Muricholic_acid	α-MCA	Primary BA	Unconjugated BA	59.6	109.9	0.0618185
β-Muricholic_acid	β-MCA	Primary BA	Unconjugated BA	415.6	740.8	0.0038877
Tauro_α-Muricholic_acid	T-α-MCA	Primary BA	Conjugated BA	395.2	74.86	0.00410705
Tauro_β-Muricholic_acid	T-β-MCA	Primary BA	Conjugated BA	644.6	600	0.593955
Deoxycholic_acid	DCA	Secondary BA	Unconjugated BA	204.2	330.5	0.0564018
Hyodeoxycholic_acid	HDCA	Secondary BA	Unconjugated BA	4.395	13.77	0.010846
Taurodeoxycholic_acid	TDCA	Secondary BA	Conjugated BA	40.9	206.7	0.000451307
Lithocholic_acid	LCA	Secondary BA	Unconjugated BA	7.72	16.72	0.0274863
Ursodeoxycholic_acid	UDCA	Primary BA	Unconjugated BA	39.97	57.4	0.174525
Tauroursodeoxycholic_acid	TUDCA	Secondary BA	Conjugated BA	96.64	140.4	0.621427
Taurohyodeoxycholic_acid	THDCA	Secondary BA	Conjugated BA	5.884	11.72	0.0227747
Allocholic_acid	ACA	Secondary BA	Unconjugated BA	21.96	16.7	0.758289
7-Ketolithocholic_acid	7-ketoLCA	Secondary BA	Unconjugated BA	27.23	43.34	0.196198
12-Ketolithocholic_acid	12-ketoLCA	Secondary BA	Unconjugated BA	33.21	86.5	0.00813374
6,7-Diketolithocholic_acid	6,7-diketoLCA	Secondary BA	Unconjugated BA	8.344	6.17	0.711923
7-Ketodeoxycholic_acid	7-DHCA	Secondary BA	Unconjugated BA	72.73	82.18	0.460181
3-Dehydrocholic_acid	3-DHCA	—	Unconjugated BA	8.263	9.318	0.204969
23-Nordeoxycholic_acid	23norDCA	—	Unconjugated BA	4.579	9.783	0.0135436

## Sheet: Table S3
Table S3. Statistics for the metagenomic shotgun sequencing data of mice.
Sample name	# of raw reads	# of clean reads	Clean/Raw (%)	Bases of raw reads	Bases of clean reads	Preprocessed/Raw (%)
100A	104300772	103114592	98.86	15645115800	15285761710	97.7
11A	90675176	89502104	98.71	13601276400	13130286934	96.54
12A	97021548	95861948	98.8	14553232200	14001683768	96.21
13A	131697548	129885144	98.62	19754632200	19222119298	97.3
15A	81084642	79420450	97.95	12162696300	11747017098	96.58
16A	92657426	90307214	97.46	13898613900	13245026832	95.3
17A	89878896	87929748	97.83	13481834400	12969296286	96.2
19A	102887852	100486430	97.67	15433177800	14608574560	94.66
20A	78084680	76395192	97.84	11712702000	11246550086	96.02
41A	71256912	69838208	98.01	10688536800	10404932088	97.35
43A	79225470	77633648	97.99	11883820500	11456814346	96.41
44A	91856280	88973130	96.86	13778442000	12714598984	92.28
45A	67406182	66010446	97.93	10110927300	9778357318	96.71
46A	112740404	111221594	98.65	16911060600	16287045066	96.31
47A	84651444	83547986	98.7	12697716600	12258483180	96.54
48A	90036568	88842214	98.67	13505485200	13128248484	97.21
49A	74706574	73941810	98.98	11205986100	10975987196	97.95
50A	65848750	65113394	98.88	9877312500	9643921016	97.64
59A	95358048	93234676	97.77	14303707200	13699724162	95.78
60A	102449968	100352514	97.95	15367495200	14420059722	93.83
7A	81834724	80803434	98.74	12275208600	11883389638	96.81
8A	115977254	114158508	98.43	17396588100	16549408686	95.13
9A	83936828	82168044	97.89	12590524200	11902749868	94.54

## Sheet: Table S4
Table S4. The assembly statistics of metagenomics data.
Sample	Software	Contig Number	Assembly Length (bp)	N50 (bp)	N90 (bp)	Max (bp)	Min (bp)	Average Size (bp)	Mapping Rate (%)
100A	IDBA_UD	159570	297991486	7788	552	342032	300	1867	81.01
11A	IDBA_UD	171111	265772530	6148	479	330583	300	1553	84.1
12A	IDBA_UD	194344	278146028	3362	481	314013	300	1431	80.84
13A	IDBA_UD	91457	151041236	5427	519	299188	300	1651	77.06
15A	IDBA_UD	126807	249651593	9324	567	380500	300	1968	78.34
16A	IDBA_UD	153247	251557300	6524	494	342661	300	1641	79.27
17A	IDBA_UD	151694	272140884	6234	550	314349	300	1794	79.02
19A	IDBA_UD	121470	209433808	6346	521	379587	300	1724	81
20A	IDBA_UD	158746	275102471	5939	534	494724	300	1732	80.68
41A	IDBA_UD	118112	238167734	7729	606	421804	300	2016	77.42
43A	IDBA_UD	164675	263867543	3601	537	355972	300	1602	73.24
44A	IDBA_UD	7678	5105201	710	356	11717	300	664	4.1
45A	IDBA_UD	159873	212744739	2458	476	356461	300	1330	74.11
46A	IDBA_UD	194520	314020720	5622	504	386746	300	1614	84.3
47A	IDBA_UD	135245	272494333	10193	569	386869	300	2014	83.8
48A	IDBA_UD	137243	253315362	8040	538	412875	300	1845	85.16
49A	IDBA_UD	147630	293470073	7192	584	387121	300	1987	83.29
50A	IDBA_UD	143922	271245178	6434	589	373869	300	1884	81.79
59A	IDBA_UD	164580	270078889	4765	521	494504	300	1641	80.26
60A	IDBA_UD	73636	107796060	3607	478	211467	300	1463	73.87
7A	IDBA_UD	137423	222757280	5435	508	460318	300	1620	83.04
8A	IDBA_UD	250562	352409206	3225	475	281264	300	1406	82.15
9A	IDBA_UD	176250	260486462	3868	484	446030	300	1477	76.47

## Sheet: Table S5
Table S5. The significantly altered metagenomic pathways between Con and CAD group using ReportScore.
Pathway id	Level1	Level2	Description	Reportscore
map01100	Metabolism	Global and overview maps	Metabolic pathways	-6.19611
map01110	Metabolism	Global and overview maps	Biosynthesis of secondary metabolites	-5.35603
map00250	Metabolism	Amino acid metabolism	Alanine, aspartate and glutamate metabolism	-4.11281
map00531	Metabolism	Glycan biosynthesis and metabolism	Glycosaminoglycan degradation	-3.73312
map00670	Metabolism	Metabolism of cofactors and vitamins	One carbon pool by folate	-3.52883
map00970	Genetic Information Processing	Translation	Aminoacyl-tRNA biosynthesis	-3.39826
map00540	Metabolism	Glycan biosynthesis and metabolism	Lipopolysaccharide biosynthesis	-3.30735
map00520	Metabolism	Carbohydrate metabolism	Amino sugar and nucleotide sugar metabolism	-3.09838
map01230	Metabolism	Global and overview maps	Biosynthesis of amino acids	-3.0863
map00780	Metabolism	Metabolism of cofactors and vitamins	Biotin metabolism	-2.83043
map00020	Metabolism	Carbohydrate metabolism	Citrate cycle (TCA cycle)	-2.35239
map00010	Metabolism	Carbohydrate metabolism	Glycolysis / Gluconeogenesis	-2.30357
map00750	Metabolism	Metabolism of cofactors and vitamins	Vitamin B6 metabolism	-2.02627
map03440	Genetic Information Processing	Replication and repair	Homologous recombination	-2.00434
map02030	Cellular Processes	Cell motility	Bacterial chemotaxis	2.01394
map03070	Environmental Information Processing	Membrane transport	Bacterial secretion system	2.04676
map00072	Metabolism	Lipid metabolism	Synthesis and degradation of ketone bodies	2.10075
map01120	Metabolism	Global and overview maps	Microbial metabolism in diverse environments	2.10837
map00920	Metabolism	Energy metabolism	Sulfur metabolism	2.29922
map02025	Cellular Processes	Cellular community - prokaryotes	Biofilm formation - Pseudomonas aeruginosa	3.06877
map02040	Cellular Processes	Cell motility	Flagellar assembly	3.17176
map02060	Environmental Information Processing	Membrane transport	Phosphotransferase system (PTS)	4.30717
map02010	Environmental Information Processing	Membrane transport	ABC transporters	4.55289

## Sheet: Table S6
Table S6. Species abundance with significant differences between Con and CAD groups
	pvalue	median_Con	median_CAD	rank.mean_Con	rank.mean_CAD
Dysgonomonas gadei	4.44e-05	0.00223281	0.012008	7	17.4545
Bilophila wadsworthia	4.44e-05	0.0969734	0.505826	7	17.4545
Eggerthella sp. YY7918	5.32e-05	0.000262544	0.00127853	6.5	18
Zhouia amylolytica	8.01e-05	0	0.000672133	6.91667	17.5455
Sulfurospirillum multivorans	8.01e-05	0	0.000315279	6.91667	17.5455
Adhaeribacter aquaticus	8.58e-05	1.88e-05	0.00361699	6.66667	17.8182
Opitutaceae bacterium TAV1	0.000102225	0	0.000678394	6.91667	17.5455
Paraburkholderia sacchari	0.000259267	0	0.00160824	7.375	17.0455
Runella zeae	0.000260924	0	0.00740327	7.08333	17.3636
Echinicola vietnamensis	0.000260924	0	0.00214817	7.08333	17.3636
Bilophila sp. 4_1_30	0.000288445	0.0094322	0.105704	7.41667	17
Methylobacterium aquaticum	0.000484912	0	0.000523114	7.33333	17.0909
Arenibacter algicola	0.000543537	0	0.000729112	7.41667	17
Pedobacter borealis	0.000590988	0	0.000686711	7.5	16.9091
Xanthomonas citri	0.000936007	3.02e-05	0.000115299	7.5	16.9091
Clostridium aminophilum	0.000980713	0.000705805	0.00475856	7.75	16.6364
Lachnospiraceae bacterium 6_1_63FAA	0.000980713	0.00165138	0.00779777	7.75	16.6364
Acidobacteriaceae bacterium TAA166	0.0010499	0	6.89e-05	7.58333	16.8182
Paenibacillus sp. JDR-2	0.00105599	0	7.99e-05	7.70833	16.6818
Thermoanaerobacter siderophilus	0.00108325	0	0.00242283	7.66667	16.7273
Clostridium paraputrificum	0.00119881	6.49e-05	0.00152028	7.58333	16.8182
Coprobacillus sp. D6	0.00122948	0.0011833	0.00688562	7.58333	16.8182
Pedosphaera parvula	0.00124479	0.0010055	1.27e-05	16.375	7.22727
Rhodonellum psychrophilum	0.00125124	0	0.000364679	7.83333	16.5455
Burkholderia glumae	0.00125124	0	0.000269174	7.83333	16.5455
Christensenella minuta	0.0012943	0.00425041	0.0177367	7.83333	16.5455
Prevotella multiformis	0.00130724	0	0.000848858	7.66667	16.7273
uncultured marine virus	0.00164444	3.1e-05	0	15.6667	8
Marinilabilia salmonicolor	0.00165106	0	0.000134563	7.875	16.5
Elusimicrobium minutum	0.00171686	4.89e-06	0.000106881	7.75	16.6364
Alkaliflexus imshenetskii	0.00185969	0.00263575	0	16.1667	7.45455
Prevotella oulorum	0.00185969	0	0.00190715	7.83333	16.5455
Elizabethkingia miricola	0.00210006	0	0.000480035	8.29167	16.0455
Nitrobacter sp. Nb-311A	0.00210006	0	0.000561793	8.29167	16.0455
Chryseobacterium indologenes	0.00211775	5.74e-06	0.00135805	7.83333	16.5455
Lactobacillus rhamnosus	0.00211775	7.36e-06	0.000130578	7.83333	16.5455
Serratia marcescens	0.00220099	1.23e-05	0.00017377	7.83333	16.5455
Shimazuella kribbensis	0.00251137	0	2.35e-05	8.16667	16.1818
Pedobacter kyungheensis	0.0025489	0	0.000472777	7.95833	16.4091
Flavobacterium denitrificans	0.00264882	0	0.000276485	8.375	15.9545
Staphylococcus aureus	0.00276821	8.83e-05	0.000639976	7.91667	16.4545
Ruminococcaceae bacterium D16	0.00279866	0.0462794	0.159788	8.08333	16.2727
Desulfatirhabdium butyrativorans	0.00332583	0	3.24e-05	8.45833	15.8636
Herbaspirillum frisingense	0.0033823	5.52e-05	0.00122108	8	16.3636
Alkaliphilus oremlandii	0.00345403	0.000299778	0.000953822	8	16.3636
Streptomyces rimosus	0.00346477	0	0.000116251	8.08333	16.2727
Tannerella sp. oral taxon HOT-286	0.00370423	0.000630586	0	15.9167	7.72727
Micavibrio aeruginosavorus	0.00371995	0	0.000705014	8.25	16.0909
Bradyrhizobium sp. ORS 278	0.00410426	2.04e-05	0	15.2083	8.5
Moritella marina	0.00410426	4.03e-05	0	15.2083	8.5
Prevotella oryzae	0.00420201	0.00199077	0.0144465	8.08333	16.2727
Robinsoniella peoriensis	0.00448939	0.0156905	0.0311693	8.25	16.0909
Paenibacillus naphthalenovorans	0.00451285	0	0.000281566	8.16667	16.1818
Veillonella sp. oral taxon 158	0.00468219	0	0.000121259	9	15.2727
Methylobacter whittenburyi	0.00468219	0	6.08e-05	9	15.2727
Leadbetterella byssophila	0.00474619	0	0.000162079	8.25	16.0909
Photorhabdus luminescens	0.00476186	0	0.000406581	8.41667	15.9091
Eubacterium fissicatena	0.00562246	0.00391005	0.00705932	8.33333	16
Coprobacillus sp. 29_1	0.00562246	0.00329368	0.0189269	8.33333	16
Bacteroides phage B124-14	0.0066263	1.37e-05	0.00190384	8.33333	16
Azospirillum brasilense	0.00682201	0.000188661	0	15.5	8.18182
Prevotella veroralis	0.00691953	2.64e-05	0.000946862	8.33333	16
Bacteroides intestinalis	0.007	0.5232	1.157	7.91667	12.0909
Butyricimonas virosa	0.007	0.08237	0.234	9.5	14.7273
Lactococcus garvieae	0.00713309	0.000335607	8.41e-05	15.6667	8
Clostridium cellulolyticum	0.00713309	7.61e-05	0.000726376	8.33333	16
Rikenella microfusus	0.0074085	0.00196601	0.0060347	8.33333	16
Thermoanaerobacter ethanolicus	0.0075463	0	8.52e-05	8.41667	15.9091
Enterococcus casseliflavus	0.0075463	0	0.000349357	8.41667	15.9091
Prevotella fusca	0.0075463	0	0.000162727	8.41667	15.9091
Gracilibacillus lacisalsi	0.0076968	0	2.4e-05	8.5	15.8182
Porphyromonas macacae	0.0082835	0	0.000991101	8.45833	15.8636
Bacillus aidingensis	0.00845331	0	0.000375172	8.5	15.8182
Desulfobulbus propionicus	0.008704	0	0.000446751	8.66667	15.6364
Prevotella sp. oral taxon 299	0.00883736	0.000249638	0.00174399	8.41667	15.9091
Enterococcus gallinarum	0.00929877	0	0.000193131	8.58333	15.7273
Thermanaerovibrio velox	0.00962199	1.46e-05	0	14.75	9
Hymenobacter aerophilus	0.00962199	3.98e-06	0	14.75	9
Capnocytophaga sp. oral taxon 412	0.00962199	1.54e-06	0	14.75	9
Ralstonia pickettii	0.00962199	4.65e-05	0	14.75	9
Fusobacterium sp. CM22	0.00962199	4.33e-06	0	14.75	9
Sutterella parvirubra	0.00972209	0.00286048	0.000492862	15.5417	8.13636
Defluviitoga tunisiensis	0.00995391	0	6.74e-05	8.54167	15.7727
Bifidobacterium scardovii	0.0105678	0.000236302	0.000380179	8.5	15.8182
Pseudoflavonifractor capillosus	0.0106	0.02368	0.04215	8.5	12.5455
Enterococcus phage phiEF24C	0.0108195	0	0.000142952	8.83333	15.4545
Parageobacillus thermoglucosidans	0.0108195	0.000190186	0	15.1667	8.54545
Enterorhabdus caecimuris	0.0114774	0	0.000165591	8.58333	15.7273
Rhodopirellula sp. SWK7	0.0119108	0	0	9.5	14.7273
Desulfonatronum thioautotrophicum	0.0119108	0	0	9.5	14.7273
Erwinia phage phiEt88	0.0119108	0	0	9.5	14.7273
Candidatus Babela massiliensis	0.0119108	0	0	9.5	14.7273
Acidithiobacillus thiooxidans	0.0119108	0	0	9.5	14.7273
Bacillus licheniformis	0.0119108	0	0	9.5	14.7273
Bacillus panaciterrae	0.0119108	0	0	9.5	14.7273
Sphingomonas sp. Y57	0.0119108	0	0	9.5	14.7273
Conchiformibius steedae	0.0119108	0	0	9.5	14.7273
Methanobrevibacter millerae	0.0119108	0	0	9.5	14.7273
Helicobacter canadensis	0.0119108	0	0	9.5	14.7273
Marinococcus halotolerans	0.0119108	0	0	9.5	14.7273
Desulfurispirillum indicum	0.0119108	0	0	9.5	14.7273
Psychroflexus torquis	0.0119108	0	0	9.5	14.7273
Dyadobacter fermentans	0.011918	0	0.000502739	8.625	15.6818
Paenibacillus mucilaginosus	0.011918	0	0.000337965	8.625	15.6818
Cyclobacterium amurskyense	0.012261	0.000505608	0	15.2917	8.40909
Paenibacillus sanguinis	0.0125933	0.000159282	0.000712151	8.58333	15.7273
Hyphomicrobium sp. MC1	0.0126883	0	2.3e-05	9.20833	15.0455
Vibrio azureus	0.0127516	0	9.59e-05	8.83333	15.4545
Bacteroides plebeius	0.0128868	0.0232963	0.0134442	15.3333	8.36364
Desulfococcus multivorans	0.0139937	0	0.00138779	8.875	15.4091
Peptoniphilus harei	0.0145594	4.76e-05	0.000174359	8.66667	15.6364
Clostridium sp. L2-50	0.0156056	0.00252552	0.0073033	8.75	15.5455
Lachnospiraceae bacterium 3_1_57FAA_CT1	0.0156056	0.0535126	0.103744	8.75	15.5455
Eubacterium limosum	0.0156056	0.00720325	0.0124195	8.75	15.5455
Methanosaeta concilii	0.0156545	0	7.6e-06	9.29167	14.9545
filamentous cyanobacterium ESFC-1	0.0156545	0	0.000216722	9.29167	14.9545
Streptococcus orisratti	0.0158813	0	2.81e-05	9.08333	15.1818
Raoultella planticola	0.0160308	0	5.28e-05	8.83333	15.4545
Enterorhabdus mucosicola	0.0173322	0	0.000131993	8.83333	15.4545
Thermobrachium celere	0.0175306	4.06e-05	0.000205943	8.75	15.5455
Paenibacillus graminis	0.0175306	0.000148028	0.0007085	8.75	15.5455
Sebaldella termitidis	0.0175306	0.000111749	0.00123609	8.75	15.5455
Prevotella sp. oral taxon 317	0.0175306	0.000335691	0.00128196	8.75	15.5455
Prevotella histicola	0.0184033	0.000594701	0	15.1667	8.54545
Helicobacter cetorum	0.0186785	2.38e-05	0	14.75	9
Campylobacter coli	0.0187948	0.00173801	0.0100848	8.83333	15.4545
Roseburia hominis	0.0187948	0.00441307	0.0119993	8.83333	15.4545
Desulfovibrio gigas	0.0190476	0.000246526	0	14.9167	8.81818
Lyngbya sp. PCC 8106	0.0190476	0	2.68e-05	9.08333	15.1818
Pedobacter sp. V48	0.0190476	0	9e-05	9.08333	15.1818
Enterococcus phoeniculicola	0.0191946	0	8.29e-05	9.16667	15.0909
uncultured Bacteroidetes bacterium	0.0191946	0	2.15e-05	9.16667	15.0909
Atopobium sp. BS2	0.0192144	0	1.14e-05	9.375	14.8636
Desulfovibrio sp. U5L	0.0199024	5.91e-05	0.000797191	8.83333	15.4545
Pantoea ananatis	0.0200201	0	0.000184337	8.875	15.4091
uncultured Clostridium sp.	0.0200201	0.000490424	1.15e-05	15.125	8.59091
Finegoldia magna	0.0203705	0.000178784	0.000385351	8.83333	15.4545
Cladophialophora yegresii	0.0205512	0	0.000151809	8.91667	15.3636
Pedobacter heparinus	0.0209694	0.000245161	0.000882993	8.83333	15.4545
Bergeyella zoohelcum	0.0210672	0.000213699	0	14.7917	8.95455
Aliiglaciecola lipolytica	0.0210672	0.000345914	0	14.7917	8.95455
Bordetella trematum	0.0213545	0	0	14.2917	9.5
Methylobacterium sp. B1	0.0213545	0	0	14.2917	9.5
Herbidospora cretacea	0.0213545	0	0	14.2917	9.5
Microscilla sp. PRE1	0.0213545	0	0	14.2917	9.5
Tropicibacter multivorans	0.0213545	0	0	14.2917	9.5
Achromobacter xylosoxidans	0.0213545	0	0	14.2917	9.5
Clostridium sardiniense	0.0213545	0	0	14.2917	9.5
Alcaligenes faecalis	0.0213545	0	0	14.2917	9.5
Tepidiphilus thermophilus	0.0213545	0	0	14.2917	9.5
Desulfovibrio aespoeensis	0.0213545	0	0	14.2917	9.5
Gemmatirosa kalamazoonesis	0.0213545	0	0	14.2917	9.5
Sphingobacterium sp. PM2-P1-29	0.0213545	0	0	14.2917	9.5
Bacillus anthracis	0.0213545	0	0	14.2917	9.5
Azospirillum lipoferum	0.0213545	0	0	14.2917	9.5
Methylomonas sp. 11b	0.0213545	0	0	14.2917	9.5
Amphibacillus xylanus	0.0217596	2.25e-05	0.000245164	8.91667	15.3636
Cytophaga hutchinsonii	0.0217596	6.95e-06	0.00014228	8.91667	15.3636
Clostridium sp. SY8519	0.0225002	0.000797552	0.00210163	8.91667	15.3636
Bacteroides sp. 2_1_22	0.0225002	0.00160851	0.012158	8.91667	15.3636
Desulfosporosinus sp. OT	0.0225002	0.000446425	0.00109029	8.91667	15.3636
Indibacter alkaliphilus	0.0228078	0	0.000100914	9.16667	15.0909
Bifidobacterium boum	0.023097	0	3.66e-05	9.25	15
Ochrobactrum intermedium	0.0234626	0	1.12e-05	9.45833	14.7727
Carnobacterium maltaromaticum	0.0239705	1.21e-05	0.00037184	8.91667	15.3636
Riemerella columbina	0.0239705	0.00196707	0.000183555	15.0833	8.63636
Clostridium symbiosum	0.0249	0.1734	0.4521	8	12
Desulfovibrio brasiliensis	0.0258769	2.4e-05	0	14.5	9.27273
Magnetospirillum magneticum	0.0258769	1.39e-05	0	14.5	9.27273
Syntrophomonas zehnderi	0.0267092	8.51e-06	9.16e-05	9	15.2727
Bacteroides sp. 2_2_4	0.0268002	0.0467475	0.0229486	15	8.72727
Coriobacteriaceae bacterium BV3Ac1	0.0273033	0	0.000141466	9.41667	14.8182
Lysinibacillus varians	0.0273033	0	8.34e-05	9.41667	14.8182
Geobacter lovleyi	0.0273033	0	0.000236329	9.41667	14.8182
Halanaerobium saccharolyticum	0.0275234	8.72e-06	0.000106966	9	15.2727
Flavobacterium columnare	0.0276707	0	3.58e-05	9.33333	14.9091
Rhizobium leguminosarum	0.0277897	0	0.000327364	9.04167	15.2273
Prolixibacter bellariivorans	0.0285031	0.000103668	0.000323343	9	15.2727
Necropsobacter rosorum	0.0285032	0	1.71e-05	9.54167	14.6818
Oceanospirillum beijerinckii	0.0285032	0	1.69e-05	9.54167	14.6818
Peptostreptococcus stomatis	0.0285032	0	5.77e-06	9.54167	14.6818
uncultured Bacteroides sp. SMG1	0.0285032	0	5.02e-05	9.54167	14.6818
Streptococcus sp. 2_1_36FAA	0.0286338	0	0	10	14.1818
Flavobacterium enshiense	0.0286338	0	0	10	14.1818
Algoriphagus machipongonensis	0.0286338	0	0	10	14.1818
Sulfurovum lithotrophicum	0.0286338	0	0	10	14.1818
Rhizobium sp. PDO1-076	0.0286338	0	0	10	14.1818
Sporocytophaga myxococcoides	0.0286338	0	0	10	14.1818
Veillonella tobetsuensis	0.0286338	0	0	10	14.1818
Anoxybacillus ayderensis	0.0286338	0	0	10	14.1818
Streptomyces flavidovirens	0.0286338	0	0	10	14.1818
Vibrio orientalis	0.0286338	0	0	10	14.1818
Francisella philomiragia	0.0286338	0	0	10	14.1818
Mucispirillum schaedleri	0.0286338	0	0	10	14.1818
Zobellia uliginosa	0.0286338	0	0	10	14.1818
Winogradskyella psychrotolerans	0.0286338	0	0	10	14.1818
Yersinia mollaretii	0.0286338	0	0	10	14.1818
Geobacter metallireducens	0.0286338	0	0	10	14.1818
Lactobacillus camelliae	0.0286338	0	0	10	14.1818
Lactobacillus johnsonii	0.0286338	0	0	10	14.1818
Geobacter uraniireducens	0.0286338	0	0	10	14.1818
Fervidicola ferrireducens	0.0287399	4.65e-05	0.00024289	9	15.2727
Clostridium aceticum	0.0288585	0.00037233	0.00104966	9	15.2727
Roseiflexus castenholzii	0.0289707	0	4.13e-05	9.16667	15.0909
Desulfovibrio putealis	0.0289707	0	0.000684639	9.16667	15.0909
Azotobacter chroococcum	0.0302369	6.58e-05	0	14.625	9.13636
Saccharibacillus sacchari	0.0302369	6.74e-05	0	14.625	9.13636
Blastopirellula marina	0.0313559	4.37e-06	0	14.4167	9.36364
Ruminococcus albus	0.0317437	0.00200642	0.00545279	9.08333	15.1818
Bacteroides coprocola	0.0317437	0.0373845	0.0174587	14.9167	8.81818
Lachnoclostridium phytofermentans	0.0317437	0.00765958	0.0139075	9.08333	15.1818
Thermoanaerobacterium thermosaccharolyticum	0.0321992	3.15e-05	0.000132268	9.08333	15.1818
Streptococcus oralis	0.0325673	0	0.000186346	9.125	15.1364
Facklamia languida	0.0327783	0	5.74e-05	9.5	14.7273
Elizabethkingia anophelis	0.0332879	0.000156283	0.00151896	9.08333	15.1818
Clostridium sp. enrichment culture clone 7-14	0.0335583	0	7.04e-05	9.29167	14.9545
Clostridiisalibacter paucivorans	0.0336824	0.000182334	0.000407063	9.08333	15.1818
Actinosynnema mirum	0.0344502	0	0.000118776	9.625	14.5909
Methanococcus vannielii	0.0344502	0	3.92e-05	9.625	14.5909
Bordetella bronchiseptica	0.0347608	0	0	9.75	14.4545
Fodinicurvata fenggangensis	0.0347608	0	0	9.75	14.4545
Pleurocapsa sp. PCC 7319	0.0347608	0	0	9.75	14.4545
Capnocytophaga haemolytica	0.0347608	0	0	9.75	14.4545
Vibrio variabilis	0.0347608	0	0	9.75	14.4545
Thermosipho melanesiensis	0.0347608	0	0	9.75	14.4545
Candidatus Jettenia caeni	0.0347608	0	0	9.75	14.4545
Aquimarina latercula	0.0347608	0	0	9.75	14.4545
Pseudoalteromonas rubra	0.0347608	0	0	9.75	14.4545
Actinocatenispora sera	0.0347608	0	0	9.75	14.4545
Asaia sp. SF2.1	0.0347608	0	0	9.75	14.4545
Anaeroarcus burkinensis	0.0347608	0	0	9.75	14.4545
Brenneria sp. EniD312	0.0347608	0	0	9.75	14.4545
Lactobacillus amylovorus	0.036536	1.93e-05	0.000331939	9.16667	15.0909
Fusobacterium sp. CM21	0.036536	9.1e-05	1.94e-05	14.8333	8.90909
Clostridium scindens	0.037418	0.0515243	0.156511	9.16667	15.0909
Prevotella paludivivens	0.037418	0.000423812	0.00302364	9.16667	15.0909
Tyzzerella nexilis	0.037418	0.0168798	0.0477509	9.16667	15.0909
Eggerthia catenaformis	0.0375399	2.69e-05	0.000270401	9.16667	15.0909
Rhizophagus irregularis	0.0378016	9.88e-06	0	14.3333	9.45455
Desulfotomaculum nigrificans	0.0378016	0.000142836	0	14.3333	9.45455
uncultured Rhodobacterales bacterium HF4000_03E16	0.0381946	0.00033367	0	14.5833	9.18182
Pyrococcus horikoshii	0.0381946	0	7.41e-05	9.41667	14.8182
Pedobacter ginsenosidimutans	0.0387441	9.96e-05	1.55e-05	14.8333	8.90909
Draconibacterium orientale	0.0390345	0.000199126	0.00302309	9.16667	15.0909
Pseudomonas simiae	0.0391675	0	2.19e-05	9.58333	14.6364
Exiguobacterium marinum	0.0391786	0	3.12e-05	9.25	15
Bifidobacterium magnum	0.0391786	0	0.000542561	9.25	15
Johnsonella ignava	0.0391799	0.000503382	0.0017845	9.16667	15.0909
Selenomonas sp. CM52	0.0395016	0.000116024	0	14.625	9.13636
Paenibacillus pasadenensis	0.0400237	0	3.69e-05	9.33333	14.9091
Algibacter lectus	0.0404815	3.29e-05	0.000182525	9.20833	15.0455
Enterobacteria phage RB51	0.0414265	0	3.06e-05	9.70833	14.5
Ophiocordyceps sinensis	0.0414265	0	1.91e-05	9.70833	14.5
Sutterella wadsworthensis	0.0422031	0.00762564	0.00417085	14.7917	8.95455
Arenitalea lutea	0.0422075	0	0	9.83333	14.3636
Pseudomonas mendocina	0.0422075	0	0	9.83333	14.3636
Fervidobacterium nodosum	0.0422075	0	0	9.83333	14.3636
Gramella portivictoriae	0.0422075	0	0	9.83333	14.3636
Desulfobulbus japonicus	0.0422075	0	0	9.83333	14.3636
Selenomonas sp. oral taxon 478	0.0422075	0	0	9.83333	14.3636
Gallibacterium anatis	0.0449843	0	7.62e-05	9.5	14.7273
Maribacter dokdonensis	0.0452592	0	0	13.8333	10
uncultured Paenibacillus sp.	0.0452592	0	0	13.8333	10
Corynebacterium argentoratense	0.0452592	0	0	13.8333	10
uncultured gamma proteobacterium	0.0452592	0	0	13.8333	10
Geobacillus thermoleovorans	0.0452592	0	0	13.8333	10
Ewingella americana	0.0452592	0	0	13.8333	10
Facklamia hominis	0.0452592	0	0	13.8333	10
Leptospirillum sp. Group II 5-way CG	0.0452592	0	0	13.8333	10
Cellulophaga lytica	0.0452592	0	0	13.8333	10
Bacillus vallismortis	0.0452592	0	0	13.8333	10
Prevotella scopos	0.0452592	0	0	13.8333	10
Prevotella sp. BV3P1	0.0452592	0	0	13.8333	10
Anoxybacillus flavithermus	0.0452592	0	0	13.8333	10
Leucobacter chromiiresistens	0.0452592	0	0	13.8333	10
Streptococcus sp. AS14	0.0452592	0	0	13.8333	10
uncultured murine large bowel bacterium BAC 54B	0.0452592	0	0	13.8333	10
Dethiosulfovibrio peptidovorans	0.0452592	0	0	13.8333	10
Actinomyces georgiae	0.0452592	0	0	13.8333	10
Cellulophaga virus ST	0.0452592	0	0	13.8333	10
Anoxybacillus sp. DT3-1	0.0452592	0	0	13.8333	10
Synechococcus phage S-CAM1	0.0452592	0	0	13.8333	10
Synergistes sp. 3_1_syn1	0.0452615	0.000113911	0.000702035	9.25	15
Succinimonas amylolytica	0.0452615	0.000885967	0.00155483	9.25	15
Stenotrophomonas maltophilia	0.0452615	0.000131414	0.000405713	9.25	15
Oxobacter pfennigii	0.0454214	0.000403225	0.000733271	9.25	15
Eggerthella lenta	0.0454214	0.000594753	0.00139354	9.25	15
Prevotella pallens	0.0456245	4.74e-05	0	14.6667	9.09091
Bacillus marisflavi	0.0463156	0	3.31e-05	9.45833	14.7727
Lactobacillus pentosus	0.0463472	0	2.61e-05	9.58333	14.6364
Streptococcus uberis	0.0465847	0	1.44e-05	9.66667	14.5455
Vibrio nigripulchritudo	0.0465847	0	1.07e-05	9.66667	14.5455
Pontibacter sp. BAB1700	0.046777	0	6.35e-05	9.41667	14.8182
Prevotella oralis	0.0492893	0.0005071	8.86e-05	14.6667	9.09091
Desulfovibrio magneticus	0.0492893	5.38e-05	0.000559474	9.33333	14.9091

## Sheet: Table S7
Table S7. Differential expression of genes (DEGs) between the Con (n=3) and CAD (n=3) group in the liver.
Gene name	BaseMean	LfcSE	Log2FoldChange	Pvalue	Padj
Slfn4	19.5202	0.83196	2.81046	0.000729832	0.0208742
Sult5a1	32.1592	0.600242	2.22461	0.000210404	0.00839934
Slc1a5	74.4782	0.530468	2.09531	7.81745e-05	0.00394733
Vsig2	13.5749	0.623165	2.28993	0.000238144	0.00912287
Plin4	202.291	0.486688	2.29672	2.36902e-06	0.000234892
Cyp4f18	67.4571	0.829687	2.52258	0.00236267	0.0455817
Matk	32.6569	0.76143	2.29333	0.00259644	0.0484906
Msh5	12.954	0.72105	2.16142	0.00272112	0.0499076
Egfl8	12.9413	0.789009	2.43558	0.00202265	0.0408022
Tmc4	66.0264	0.301555	2.0813	5.13203e-12	2.33222e-09
Fabp6	16.9944	1.55019	7.69208	6.97591e-07	8.58089e-05
0610010K14Rik	9.94286	1.02664	3.1603	0.0020818	0.0417892
Unc79	59.1559	0.418888	-2.07277	7.4874e-07	9.14133e-05
Fos	616.1	1.43421	4.71552	0.0010094	0.0261293
Fam193b	955.966	0.203755	2.17168	1.59566e-26	6.52626e-23
Sftpa1	12.6627	0.784023	2.70696	0.000555113	0.0170387
Pde1b	58.7304	0.511187	2.65778	2.00124e-07	3.05984e-05
Ly6i	30.1863	1.15668	5.0286	1.37735e-05	0.00101502
Chkb	25.719	0.602245	2.81668	2.91141e-06	0.000276923
Muc13	3.63395	1.76039	5.45745	0.00193435	0.0396567
Npff	9.09524	0.960645	3.12917	0.00112453	0.0280446
Slc25a27	35.8299	0.446681	2.04133	4.87741e-06	0.000436035
Crip3	9.72496	0.883968	3.12123	0.000414093	0.013686
Guca1b	11.6005	0.832533	3.24393	9.76082e-05	0.00464481
Dnase1l2	13.2998	0.649951	2.32375	0.000349863	0.0122045
Rgs11	5.04307	1.52501	4.91812	0.0012598	0.0300006
Col11a2	28.9605	0.53549	2.03785	0.000141466	0.00615526
Gm49405	20.7401	0.644253	3.33287	2.30089e-07	3.35633e-05
Doc2g	21.512	0.548173	2.22815	4.80995e-05	0.00276248
Cyp2c55	1628.74	0.379495	-3.08013	4.80241e-16	4.61938e-13
Gm9752	19.5049	0.759323	3.53972	3.13637e-06	0.00029489
Muc2	5.12135	1.61438	5.95657	0.000224528	0.00878776
Ptp4a1	88.1806	0.6022	2.75816	4.64652e-06	0.000417676
B3gat2	12.1458	0.782369	2.90958	0.000200062	0.00810152
Batf3	52.0147	0.547557	2.14892	8.68881e-05	0.00430754
Card9	39.8954	0.752983	2.25728	0.00271948	0.0499076
Adam33	29.3404	0.505687	2.83292	2.11736e-08	4.61868e-06
Thbs3	12.6008	0.709629	2.21315	0.00181629	0.0382747
Cxcl1	353.781	0.450016	2.30758	2.9319e-07	4.13273e-05
Gm20605	9.69217	0.838386	2.85249	0.000668076	0.0195873
Wdr54	16.9688	0.646475	2.20355	0.000653058	0.0191814
Gdf3	28.4161	0.983485	2.99398	0.00233253	0.0452672
Clec4e	39.2928	1.10206	4.07217	0.000219847	0.00871501
Bhlhe41	17.9503	0.713812	2.40935	0.000737272	0.0210135
Ing4	16.9036	0.703859	3.51291	6.00883e-07	7.63584e-05
Rasgrp4	15.9082	0.653148	2.06777	0.00154631	0.0342786
Il13ra2	9.46632	1.18687	-4.035	0.000674574	0.0196371
Gabre	4.85057	1.56025	4.85967	0.00184151	0.0385497
Adrb3	61.6329	0.485472	2.2971	2.22672e-06	0.000223492
Pstpip1	34.3818	0.672025	2.13703	0.00147284	0.0332631
Klhdc8b	204.424	0.282024	2.42149	8.99677e-18	1.12067e-14
Oas2	182.313	0.350165	2.19527	3.62815e-10	1.16385e-07
Chrm1	15.3386	0.919025	2.77058	0.00257241	0.0482068
Dnah17	10.7686	0.882541	2.91712	0.000948526	0.0250693
Cd207	112.702	0.767338	2.48217	0.00121735	0.0294612
Zfr2	13.5713	0.679613	2.47495	0.000270836	0.0100702
Ubd	243.486	1.28502	4.08751	0.00146818	0.0332631
Ssc5d	16.1871	0.708413	2.46336	0.000506498	0.0159659
Leng8	1148.24	0.24844	2.13131	9.59007e-18	1.12067e-14
Plppr3	40.9127	0.658892	2.29625	0.000492105	0.0156485
Nfkbid	21.8557	0.842039	2.52991	0.00266014	0.0493983
Spred3	16.4415	0.626214	2.25118	0.00032451	0.0115687
Egr2	45.7445	0.860767	2.65862	0.00201055	0.0406584
Slamf7	81.4611	0.763986	2.48734	0.00113097	0.0281195
Gpr162	31.9305	0.585263	2.21444	0.000154539	0.00661846
Dtx3	116.239	0.39694	2.17956	3.99906e-08	7.40941e-06
Clcf1	57.2123	0.542705	2.11455	9.76658e-05	0.00464481
4930579G18Rik	23.022	0.525132	2.01001	0.000129383	0.0057519
Serpina12	272.712	0.587074	2.09797	0.000352109	0.0122045
Pnpla3	142.203	0.647523	-2.07313	0.00136653	0.0319835
Fam227a	17.0915	0.568559	2.03716	0.000339652	0.0119757
2900005J15Rik	48.7072	0.383159	2.27937	2.69969e-09	6.90108e-07
Snhg11	40.3836	0.618671	2.61076	2.44362e-05	0.00160247
Tubb2b	43.1957	0.846251	-2.53702	0.00271805	0.0499076
Clec9a	107.257	0.543895	2.70787	6.40292e-07	7.99631e-05
Ccr2	133.825	0.717529	2.16185	0.00258754	0.0483826
Catsperg1	12.51	0.825465	2.48874	0.0025702	0.0482068
Cyp8b1	164.085	1.16745	5.98277	2.98082e-07	4.13273e-05
Akr1b7	269.118	0.452249	-2.21862	9.3079e-07	0.000111969
Rasal3	61.4214	0.588345	2.30362	9.0245e-05	0.00440719
Gm9929	12.0689	0.726124	2.57755	0.000385608	0.0129274
Lgals4	176.098	0.287104	2.14936	7.08179e-14	4.82742e-11
Lrtm2	7.49859	1.28244	3.88109	0.00247549	0.0470919
Rpgrip1	11.0961	0.69263	2.27214	0.00103638	0.0266591
Cxcl2	24.5876	0.921466	2.77628	0.0025877	0.0483826
Tcea2	18.6381	0.607389	2.15287	0.000393399	0.0131347
Dbp	66.2365	0.760434	2.505	0.000987141	0.025716
Adgrg5	20.7804	0.853124	2.72889	0.00138045	0.0322142
Defa24	6.09084	1.73326	6.21481	0.000336283	0.0118825
Chil1	8.05328	1.15911	3.89225	0.000785184	0.0218463
Rn7sk	11.0452	0.787571	3.30841	2.65996e-05	0.00172686
Snora31	12.5616	0.7334	2.75068	0.000176421	0.0072885
Gm17080	51.6962	0.544705	2.65687	1.07373e-06	0.000124583
Lyz1	24.4126	1.05291	3.80102	0.000306159	0.0110357
Nlrp1b	28.5682	0.699128	2.79079	6.55698e-05	0.00343821
Slc39a2	17.191	1.17492	5.93992	4.29077e-07	5.61576e-05
Acrbp	56.194	0.382014	2.35232	7.38165e-10	2.1565e-07
4933439C10Rik	56.9764	0.402788	2.20064	4.66826e-08	8.21212e-06
Xlr3b	15.0851	0.770644	2.50325	0.00116112	0.0285653
Pnldc1	38.9426	0.424604	2.37721	2.16023e-08	4.65017e-06
BC048644	58.0526	0.533309	2.54579	1.80986e-06	0.000192268
Sult2a3	17.6215	2.4011	-7.43213	0.00196614	0.0401073
3110039I08Rik	15.1129	0.741085	2.46982	0.000860033	0.0234112
Bglap3	12.3942	0.75078	2.28067	0.00238368	0.0458248
Kif5a	42.0951	0.448467	2.81519	3.44375e-10	1.14979e-07
Cyp3a41a	13.6667	1.68541	-6.09623	0.000297965	0.0109054
Gm12854	10.2711	0.753141	2.37283	0.00162951	0.0355451
Dcdc2b	27.3081	0.488406	2.2975	2.5502e-06	0.000249828
Sult2a1	288.176	2.05273	-7.54125	0.000238999	0.00912287
Cpt1b	4.93019	1.54641	4.91302	0.00148785	0.0332995
Phyhd1	72.9577	0.335667	2.63395	4.26456e-15	3.48841e-12
Gm17193	12.7611	0.751654	2.58286	0.000589858	0.0177526
Spaca6	64.483	0.486021	2.02858	2.99477e-05	0.0019064
Rpl17-ps8	9.40817	1.35966	-5.53353	4.70557e-05	0.00273961
Pisd-ps1	170.812	0.331822	2.08076	3.5941e-10	1.16385e-07
Gm11843	93.339	0.379783	2.24768	3.25254e-09	7.82523e-07
Gm14097	83.8846	0.836774	2.62108	0.00173407	0.0370706
Gm15344	17.5674	0.763776	3.0438	6.74245e-05	0.0035018
Gm11419	34.1603	0.630378	2.15891	0.000615269	0.0183586
Rapgef4os2	19.5086	0.721529	2.20833	0.00220871	0.0433787
Slc2a4rg-ps	118.465	0.361263	3.01321	7.38012e-17	7.54617e-14
Gm15635	35.2046	0.494844	2.56518	2.17382e-07	3.20394e-05
Gm12940	78.2295	0.28168	2.01742	7.94463e-13	4.19272e-10
Gm14508	6.56724	1.14838	3.50247	0.00228908	0.0445301
Firre	704.484	0.231998	2.03758	1.59509e-18	2.37233e-15
Gm13068	8.1765	1.26317	4.11463	0.00112449	0.0280446
Gm16153	18.1152	0.653734	2.31359	0.000401594	0.0133538
Gm16731	15.417	0.62629	2.65578	2.23032e-05	0.00148326
Gm15690	98.2199	0.545967	2.31793	2.18063e-05	0.00146811
Gm16170	11.4578	0.827693	3.42869	3.43594e-05	0.00212924
Gm15564	19.3524	0.545547	2.0423	0.000181414	0.00745711
Gm15932	10.322	0.852472	2.83836	0.000869812	0.0235598
1810019D21Rik	395.585	0.365254	2.10522	8.22811e-09	1.86961e-06
Gm16172	8.64811	0.973991	3.83189	8.34685e-05	0.00415059
Mypopos	12.8813	0.720462	2.44338	0.000695365	0.0200992
Gm15540	20.8096	0.71983	3.00183	3.04339e-05	0.00192239
Gm15751	12.9693	0.639892	2.33478	0.000263571	0.00986734
Gm11739	17.4119	0.588254	2.16097	0.000239224	0.00912287
B230206H07Rik	17.9759	0.742414	3.88884	1.62236e-07	2.5521e-05
Gm15708	11.2841	0.711855	2.52898	0.000381361	0.0128376
Gm12946	3.41163	1.6429	5.38863	0.00103825	0.0266652
Gm13431	12.8463	0.734827	2.25466	0.00215293	0.0426508
Gm16015	7.02884	1.27701	3.99036	0.0017795	0.0378087
4930404I05Rik	7.94608	1.09337	4.17078	0.000136393	0.00598229
Ctcflos	133.465	0.402376	2.77242	5.57419e-12	2.4647e-09
Gm14286	10.2797	0.745931	2.59938	0.000492603	0.0156485
Tbx3os1	42.3331	0.488252	2.38862	9.97202e-07	0.000117369
9830144P21Rik	16.1946	0.679014	2.42445	0.000356226	0.0122736
Gm15122	17.3195	0.696043	3.55719	3.21156e-07	4.34224e-05
Gm22235	12.1926	0.836605	2.63722	0.00161997	0.035384
Gm25835	5.42581	1.59339	5.02367	0.00161698	0.035384
Mir17hg	43.357	0.429692	2.1982	3.12483e-07	4.29599e-05
Tgfbr3l	39.7879	0.547168	3.37467	6.93677e-10	2.06337e-07
Gm8113	20.1345	0.754957	2.9219	0.000108707	0.00499562
AI480526	131.342	0.423537	3.06625	4.49933e-13	2.62889e-10
Gm15890	13.9134	0.6621	2.30092	0.000510508	0.0160305
1700071M16Rik	7.03662	1.09039	3.40469	0.00179359	0.0380093
Gm17300	17.7175	1.27052	4.30227	0.000708618	0.0204102
Neat1	4741.05	0.326613	3.69085	1.30667e-29	1.06886e-25
Malat1	2275.22	0.392306	2.26744	7.48009e-09	1.72358e-06
Cyp21a2-ps	36.1974	0.607646	4.33714	9.49697e-13	4.70819e-10
Mir5125	57.7253	0.532308	3.89149	2.65959e-13	1.61152e-10
Gm20636	11.3234	0.911975	3.92692	1.6627e-05	0.00117756
Gm25082	13.3777	0.64905	2.42846	0.000182884	0.00749869
4931403E22Rik	10.3814	0.875303	2.82652	0.00124142	0.0296492
AC149090.1	3237.48	0.25798	2.22689	6.02687e-18	8.21663e-15
Gm21188	26.1169	0.987372	3.3589	0.000669289	0.0195878
Gm47283	372.693	0.888507	3.19405	0.000324574	0.0115687
9330151L19Rik	47.9245	0.431847	2.36893	4.12137e-08	7.40941e-06
Gm26516	7.04752	0.96776	2.93345	0.00243603	0.0465035
9330175E14Rik	36.7577	0.524625	2.11192	5.68339e-05	0.00317339
Fendrr	43.2452	0.465086	2.57529	3.07281e-08	6.1368e-06
Gm17275	25.6677	0.630293	2.04072	0.0012048	0.0293608
Gm26669	35.1996	0.594044	2.74508	3.81892e-06	0.000350998
Gm26530	9.22197	0.802532	2.51884	0.00169745	0.036503
Gm27010	14.6361	0.632642	2.3886	0.000159628	0.00676633
Mroh6	22.0306	0.643312	2.07825	0.00123551	0.0295944
Mir7085	5.45522	1.31413	4.17912	0.00147198	0.0332631
Gm28513	29.6798	0.825091	3.68779	7.83826e-06	0.000634822
C330022C24Rik	11.9964	0.753568	2.6518	0.000433183	0.0141345
Mrgprb11-ps	11.2715	0.740956	2.43871	0.000997237	0.0258665
B130024G19Rik	18.3076	0.670482	2.39651	0.000351157	0.0122045
Gm28192	31.9801	0.473514	2.09821	9.37318e-06	0.000733709
Gm9320	23.1426	0.716388	2.77364	0.000108076	0.00498064
Gm28913	10.6588	0.839911	2.74291	0.0010919	0.0276954
C730036E19Rik	108.054	0.330695	2.21546	2.09301e-11	7.96318e-09
Gm37795	37.1678	0.492488	2.57278	1.75061e-07	2.71862e-05
C130012C08Rik	3.77344	1.71545	5.54106	0.00123754	0.0295995
Gm37893	32.1269	0.588484	2.11948	0.000316277	0.0113471
Gm38102	29.2194	0.546979	2.9341	8.1312e-08	1.37141e-05
Gm38155	14.7517	0.646218	2.05339	0.00148529	0.0332995
Gm37963	17.6806	0.574583	2.34494	4.48203e-05	0.00264715
Gm37422	24.5132	0.592995	2.58696	1.28559e-05	0.000951685
Gm43314	53.5302	0.517403	3.07656	2.74489e-09	6.90867e-07
Gm43511	9.15566	0.751691	2.26043	0.00263732	0.0491418
Gm42979	17.1455	0.552699	2.08708	0.000159263	0.00676633
Gm43759	30.3669	0.529064	2.86073	6.40356e-08	1.11449e-05
Gm5276	7.79534	0.940901	2.87884	0.00221587	0.0434672
Gm19710	13.8005	0.648688	2.21165	0.000651015	0.0191558
Gm42748	9.86555	0.859741	2.88396	0.000795234	0.0220509
4932422M17Rik	36.2898	0.616327	2.53583	3.88154e-05	0.00235295
Gm8493	5.09318	1.54507	4.97718	0.00127599	0.0302101
Gm44103	29.6252	0.50231	2.43854	1.20598e-06	0.000137013
Gm44243	52.0218	0.603461	2.75111	5.14269e-06	0.000452336
Gm44597	11.526	0.892343	2.98143	0.000834392	0.0228272
Gm35665	10.4495	0.984222	3.1134	0.00155984	0.034485
Gm45221	7.94182	0.95562	2.9063	0.00235583	0.0455572
Gm35339	57.8239	0.396565	2.74183	4.71329e-12	2.20313e-09
Gm49396	19.925	0.74817	2.99825	6.13783e-05	0.0033063
B930025P03Rik	59.3845	0.539874	2.21428	4.10515e-05	0.00247824
Gm45470	48.4791	0.737339	2.7005	0.000249776	0.00943725
Gm45674	29.2679	0.483607	2.12373	1.126e-05	0.000856808
Gm45774	17.5595	0.917807	4.83924	1.34493e-07	2.17852e-05
Gm42047	4525.6	0.420191	3.84028	6.28147e-20	1.14183e-16
Gm47528	20.6658	0.987156	3.70306	0.00017596	0.00728786
Lilr4b	244.069	0.614044	3.07614	5.45292e-07	7.08014e-05
Lilrb4a	156.434	0.627288	3.64806	6.04148e-09	1.41198e-06
Gm30122	23.8456	0.500073	2.22908	8.29177e-06	0.000658511
Gm47761	4.31316	1.59414	5.71746	0.000335094	0.0118661
Gm47260	34.1057	0.467025	2.20761	2.27911e-06	0.000227355
Gm48199	20.3484	1.14758	4.57711	6.6495e-05	0.00347559
4930404H11Rik	15.3247	0.630007	2.46551	9.09823e-05	0.00442997
Gm48062	10.7275	0.772485	2.86289	0.000210497	0.00839934
Gm31333	60.8562	0.370317	2.30787	4.6009e-10	1.3939e-07
Gm32063	137.082	0.473608	2.15178	5.53609e-06	0.000479209
Gm47071	10.5236	0.83783	2.53062	0.00252399	0.0476819
Gm36161	24.7002	1.00464	3.01257	0.00271178	0.0499076

## Sheet: Table S8
Table S8. Differential expression of genes (DEGs) between the Con (n=3) and CAD (n=3) group in the ileum.
Gene name	BaseMean	LfcSE	Log2FoldChange	Pvalue	Padj
Wnt3	93.1107	0.542152	2.25307	3.24e-05	0.019
Ikzf3	97.7184	0.596081	2.18223	0.000251264	0.0687493
Rgn	98.2502	0.582523	-2.04249	0.000454394	0.0979951
Clps	751.675	0.541733	-2.44301	6.49e-06	0.00592129
Habp2	303.377	0.571906	-2.09084	0.000256259	0.0687493
Slc6a20b	71.3679	0.555939	2.01615	0.000287222	0.0703565
Reg4	2237.27	0.536508	-2.04727	0.000135675	0.0506066
Tmed6	75.4495	0.523194	-2.74527	1.54e-07	0.000316921
Ubd	108.453	0.66653	3.31107	6.78e-07	0.00101124
H2-DMb2	103.763	0.693524	2.46892	0.000370909	0.0845467
Itln1	17431.5	0.52321	-2.37371	5.71e-06	0.00551339
Cxcr5	33.4237	0.944019	3.92415	3.23e-05	0.019
Cfi	38.413	0.59272	-2.38974	5.53e-05	0.0267154
Gm14851	13177.2	0.511751	2.2171	1.48e-05	0.0110039
Defa24	42988.9	0.489852	2.05011	2.85e-05	0.019
Lyz1	60335.8	0.495039	2.32529	2.64e-06	0.00270568
Nlrc5	158.17	0.505488	2.04172	5.37e-05	0.0266846
Defa29	3546.68	0.481703	2.39996	6.29e-07	0.00101124
Defa3	1116.23	0.464263	2.46865	1.05e-07	0.000287635
Gm15292	412.028	0.490498	2.04599	3.03e-05	0.019
Defa22	23494.4	0.50468	2.04784	4.96e-05	0.0254177
Defa23	227.721	0.612699	2.28513	0.000191771	0.0629468
Defa21	22023	0.532027	2.32242	1.27e-05	0.0104202
Igkv17-127	80.5172	0.731555	2.59954	0.000380227	0.0854833
Igkv6-32	131.311	0.588751	2.18033	0.000212799	0.0658955
Igkv8-21	138.386	0.659382	-2.69033	4.5e-05	0.0238342
Ighg3	35.8671	0.78525	3.02619	0.0001163	0.0454455
Gm15293	91.5999	0.696736	2.63318	0.000157266	0.0560782
H2-DMb1	622.507	0.429968	2.27429	1.23e-07	0.000287635
Defa-ps16	10.1324	1.41962	4.98449	0.000446198	0.09764
Gm15446	38.4289	0.883492	5.89181	2.58e-11	1.41e-07
Hspa1a	417.48	0.347528	2.15824	5.29e-10	2.17e-06
Ighv1-50	134.655	1.15956	4.38627	0.000155137	0.0560782
Ighv1-39	105.58	0.54647	-4.04183	1.4e-13	1.15e-09
Defa-ps6	233.038	0.545179	2.27061	3.11e-05	0.019
Ighv5-4	23.7107	0.673486	-2.66839	7.43e-05	0.0321858
Ighv2-6	23.2599	0.660659	2.81559	2.03e-05	0.0144708

## Sheet: Table S9
Table S9. Inflammatory factors levels associated with cardiovascular disease between the GF , Con and CAD groups in the serum.
Inflammatory factors	Mean_GF	Mean_Con	Mean_CAD	P value
IL-10	8.641	17.74	18.47	0.0001 ab
IL-1β	1.367	2.637	6.066	0.0002 abc
TNF-α	5.616	8.646	14.76	0.0083 ac
IL-8	94.83	177.4	129.4	0.1294 a
IFN-γ	0.59	0.7649	0.8545	0.4555
IL-12p70	35.35	55.51	40.65	0.231
IL-2	1.808	2.14	1.797	0.2884
IL-4	0.3539	0.4482	0.4285	0.3603
IL-5	5.146	6.828	5.485	0.9505
IL-6	28.98	24.99	39.77	0.473
a GF vs. Con, P<0.05
b GF vs. CAD, P<0.05
c Con vs. CAD, P<0.05

[truncated: 1 more sheets: Table S10]
